# Supplementary material for: The Role of Surgical and Perioperative Factors in Shaping Gut Microbiome Recovery After Colorectal Surgery
Source: Antibiotics (Basel). 2025 Aug 31;14(9):881. doi: 10.3390/antibiotics14090881 (PMC12466354; doi:10.3390/antibiotics14090881)
Supplement: Supplementary file 1 [file antibiotics-14-00881-s001.zip]

Archive with 1 entries (1 files):
- antibiotics-3778987-supplementary.pdf
